# Supplementary material for: Aqua­bromidobis(dimethyl­glyoximato)cobalt(III)
Source: Acta Crystallogr Sect E Struct Rep Online. 2011 Mar 15;67(Pt 4):m442–3. doi: 10.1107/S1600536811008877 (PMC3099747; doi:10.1107/S1600536811008877)
Supplement: Supplementary file 2 [file e-67-0m442-Isup2.hkl]

# 
# h,k,l, Fc-squared, Fo-squared, sigma(Fo-squared) and status flag 
# 
data_I
_shelx_title ' M2 in P2(1)/m' 
_shelx_refln_list_code          4 
_shelx_F_calc_maximum      190.60 
_exptl_crystal_F_000       388.00 
_reflns_d_resolution_high  0.8107 
 
loop_ 
 _symmetry_equiv_pos_as_xyz 
 'x, y, z' 
 '-x, y+1/2, -z' 
 '-x, -y, -z' 
 'x, -y-1/2, z' 
 
_cell_length_a     7.5903 
_cell_length_b     8.8816 
_cell_length_c    10.5343 
_cell_angle_alpha  90.000 
_cell_angle_beta   96.137 
_cell_angle_gamma  90.000 
 
_shelx_F_squared_multiplier     1.000 
 
loop_ 
 _refln_index_h 
 _refln_index_k 
 _refln_index_l 
 _refln_F_squared_calc 
 _refln_F_squared_meas 
 _refln_F_squared_sigma 
 _refln_observed_status 
   1   0   0     7026.65     7878.30     89.50 o 
   2   0   0      800.11      880.61     12.74 o 
   3   0   0     1828.18     1841.25     65.20 o 
   4   0   0     1163.65     1108.51     16.81 o 
   5   0   0      280.16      287.23      6.61 o 
   6   0   0      229.10      245.20      6.82 o 
   7   0   0      285.07      288.67      9.09 o 
   8   0   0       77.28       70.73      8.73 o 
   9   0   0       97.29      107.77     16.53 o 
   1   1   0     5340.98     5754.37     50.84 o 
   2   1   0     2973.67     3017.72     26.81 o 
   3   1   0      427.77      433.17      5.14 o 
   4   1   0     3504.50     3500.38     34.65 o 
   5   1   0      201.99      173.32      3.84 o 
   6   1   0       25.99       19.48      2.05 o 
   7   1   0       48.81       54.79      3.83 o 
   8   1   0      831.46      888.48     18.85 o 
   9   1   0      303.22      292.56     32.62 o 
   0   2   0     2929.68     3655.18     56.13 o 
   1   2   0       26.25       29.45      2.24 o 
   2   2   0      146.04      147.44      2.11 o 
   3   2   0     1041.78     1080.93     14.94 o 
   4   2   0     3370.57     3382.80     33.54 o 
   5   2   0     4162.39     4195.17     41.64 o 
   6   2   0        3.23        1.96      2.10 o 
   7   2   0      383.84      363.99      8.38 o 
   8   2   0       58.94       65.11      7.10 o 
   9   2   0      221.45      259.58     18.86 o 
   1   3   0     3904.04     4075.76     50.83 o 
   2   3   0       10.22        7.30      0.84 o 
   3   3   0      560.56      536.74      6.50 o 
   4   3   0     3508.29     3624.86     34.02 o 
   5   3   0       64.83       54.85      3.00 o 
   6   3   0        0.35       -0.01      2.38 o 
   7   3   0       87.81       87.79      4.75 o 
   8   3   0      497.64      530.99     13.70 o 
   0   4   0     4265.84     5201.86     90.84 o 
   1   4   0      225.05      249.93      5.96 o 
   2   4   0       16.57       16.08      1.66 o 
   3   4   0      731.57      787.42     10.11 o 
   4   4   0     1686.73     1641.32     17.97 o 
   5   4   0     1149.46     1202.32     16.18 o 
   6   4   0       19.69       13.22      4.00 o 
   7   4   0      405.78      415.29     10.35 o 
   8   4   0       26.81       21.38      6.23 o 
   1   5   0      717.84      607.67      8.96 o 
   2   5   0      152.12      141.98      4.82 o 
   3   5   0     2008.88     2145.86     28.41 o 
   4   5   0     2345.98     2308.40     30.03 o 
   5   5   0       83.31       67.62      4.11 o 
   6   5   0       23.39       16.68      3.91 o 
   7   5   0        2.76       -4.35      4.35 o 
   8   5   0      310.50      334.44     11.74 o 
   0   6   0     4604.82     5087.63    119.81 o 
   1   6   0       91.38       99.93      3.22 o 
   2   6   0       13.58       17.60      2.47 o 
   3   6   0      524.61      527.52      8.51 o 
   4   6   0      627.18      603.57     11.69 o 
   5   6   0      230.69      226.08      6.83 o 
   6   6   0        6.65       -1.42      3.87 o 
   7   6   0      405.81      405.17     11.38 o 
   1   7   0     1649.43     1667.93     29.83 o 
   2   7   0       38.34       38.53      6.32 o 
   3   7   0      175.80      170.73      7.57 o 
   4   7   0       74.54       72.36      4.27 o 
   5   7   0      275.45      264.31     14.52 o 
   6   7   0       18.75       18.16      8.41 o 
   7   7   0        4.29       -5.12      5.60 o 
   0   8   0     1494.85     1761.81     55.13 o 
   1   8   0      119.49       96.88      5.35 o 
   2   8   0        1.01        7.34      6.76 o 
   3   8   0      127.67      136.77      6.45 o 
   4   8   0      271.99      273.28      7.90 o 
   5   8   0      278.17      266.05      8.58 o 
   6   8   0        2.77       -0.11      4.57 o 
   1   9   0      206.86      204.32      8.97 o 
   2   9   0        8.03       18.30      6.42 o 
   3   9   0      151.31      157.80     13.37 o 
   4   9   0      585.41      554.98     16.48 o 
   5   9   0        0.98       -1.22     14.32 o 
   0  10   0      831.23      959.71     33.83 o 
   1  10   0       65.11       64.88     10.67 o 
   2  10   0        0.36       -5.25      8.56 o 
   3  10   0       65.06       70.88     11.72 o 
  -9   0   1      113.29      100.97     16.43 o 
  -8   0   1      746.97      781.22     23.56 o 
  -7   0   1      140.05      142.71      6.63 o 
  -6   0   1       70.56       67.94      4.30 o 
  -5   0   1      730.25      699.07     11.10 o 
  -4   0   1     2757.63     2865.37     37.03 o 
  -3   0   1     1641.37     1619.85     21.36 o 
  -2   0   1       12.00       17.99      1.37 o 
  -1   0   1     1214.17     1452.69     30.24 o 
   1   0   1     4807.42     5104.28     89.28 o 
   2   0   1      390.66      322.02      6.74 o 
   3   0   1      930.21     1152.53     18.77 o 
   4   0   1      305.49      278.38      5.78 o 
   5   0   1      652.25      652.66     11.36 o 
   6   0   1      147.01      153.67      5.47 o 
   7   0   1        2.18       -2.72      4.20 o 
   8   0   1     1762.03     1802.22     43.85 o 
   9   0   1      303.63      303.97     23.48 o 
  -9   1   1       54.79       48.45     10.32 o 
  -8   1   1       39.44       23.02      6.05 o 
  -7   1   1      936.33      940.95     14.42 o 
  -6   1   1       52.00       50.70      2.68 o 
  -5   1   1      419.98      424.78      6.29 o 
  -4   1   1     1502.58     1636.75     25.43 o 
  -3   1   1     1166.80     1137.29     10.89 o 
  -2   1   1      211.70      226.08      2.74 o 
  -1   1   1     5394.27     7395.29     74.74 o 
   0   1   1    15621.44    15734.23    133.57 o 
   1   1   1        4.76        3.07      0.50 o 
   2   1   1      576.44      586.31      6.24 o 
   3   1   1      923.76      854.83      9.60 o 
   4   1   1     2154.71     2097.32     21.28 o 
   5   1   1     2716.27     2608.72     26.52 o 
   6   1   1       67.20       66.19      3.03 o 
   7   1   1      224.27      227.51      6.53 o 
   8   1   1       80.67       88.23      6.87 o 
   9   1   1      397.51      411.50     18.88 o 
  -9   2   1       41.59       33.71      7.98 o 
  -8   2   1      710.00      695.61     17.01 o 
  -7   2   1       23.08       24.63      4.90 o 
  -6   2   1      936.05      924.91     11.11 o 
  -5   2   1      188.28      204.43      4.10 o 
  -4   2   1     3321.63     3872.93     50.22 o 
  -3   2   1     1453.21     1338.41     13.80 o 
  -2   2   1     2478.79     2501.59     23.32 o 
  -1   2   1      802.75      928.59     13.34 o 
   0   2   1       42.00       41.72      1.00 o 
   1   2   1     7380.38     7516.75     66.61 o 
   2   2   1      211.54      184.13      2.48 o 
   3   2   1     2068.01     2241.48     23.53 o 
   4   2   1     4281.74     4360.52     42.86 o 
   5   2   1      808.20      786.24      9.30 o 
   6   2   1      167.23      160.87      3.97 o 
   7   2   1       28.69       33.42      3.83 o 
   8   2   1      339.80      356.86     11.58 o 
   9   2   1       20.50       18.45      7.84 o 
  -9   3   1       40.24       31.20      6.29 o 
  -8   3   1       47.99       46.39      5.50 o 
  -7   3   1      472.23      511.65     10.26 o 
  -6   3   1        4.36        1.13      2.48 o 
  -5   3   1      486.32      495.59      8.14 o 
  -4   3   1     1455.70     1692.09     20.26 o 
  -3   3   1     2744.35     2614.86     27.36 o 
  -2   3   1      627.49      684.42      8.62 o 
  -1   3   1      618.50      658.68      8.95 o 
   0   3   1    11710.23    11811.05    127.97 o 
   1   3   1      979.64     1077.41     10.79 o 
   2   3   1      607.39      640.61     13.45 o 
   3   3   1      423.59      367.41      4.76 o 
   4   3   1     2056.34     2074.33     21.21 o 
   5   3   1     1107.90     1123.42     12.44 o 
   6   3   1       75.05       75.75      3.69 o 
   7   3   1      228.06      222.76      6.76 o 
   8   3   1        8.27        1.59      6.12 o 
  -8   4   1      455.74      470.00     14.99 o 
  -7   4   1       34.37       30.33      4.80 o 
  -6   4   1      217.06      218.41      7.10 o 
  -5   4   1        8.73        1.40      2.31 o 
  -4   4   1     3440.49     3825.98     39.87 o 
  -3   4   1     2407.34     2487.19     29.50 o 
  -2   4   1      644.09      620.07     11.16 o 
  -1   4   1      635.97      680.55     10.28 o 
   0   4   1      124.03      138.08      2.27 o 
   1   4   1     7169.08     7309.82     74.22 o 
   2   4   1       74.41      116.88      3.74 o 
   3   4   1      306.66      297.15      4.50 o 
   4   4   1     1098.11     1043.93     12.02 o 
   5   4   1      533.16      525.36      8.53 o 
   6   4   1      101.29       97.23      4.94 o 
   7   4   1       38.92       39.36      4.87 o 
   8   4   1      156.44      166.09     10.58 o 
  -8   5   1      153.41      147.44     11.00 o 
  -7   5   1      992.01     1048.45     27.66 o 
  -6   5   1        1.29        0.86      3.83 o 
  -5   5   1      492.53      490.75      9.83 o 
  -4   5   1      604.86      723.49     15.35 o 
  -3   5   1     1300.23     1252.08     18.09 o 
  -2   5   1      181.66      203.94      5.97 o 
  -1   5   1     1238.33     1670.84     30.61 o 
   0   5   1     1444.55     1340.62     20.71 o 
   1   5   1      145.08      174.48      4.55 o 
   2   5   1      216.44      222.75     13.43 o 
   3   5   1       85.34       80.98      2.50 o 
   4   5   1     1248.83     1198.02     18.47 o 
   5   5   1     2341.78     2292.67     33.57 o 
   6   5   1       30.99       21.51      4.06 o 
   7   5   1       36.15       37.51      5.02 o 
   8   5   1        4.99        3.24      5.93 o 
  -7   6   1       69.66       80.10      6.20 o 
  -6   6   1       41.59       43.67      4.85 o 
  -5   6   1      133.17      136.78      6.04 o 
  -4   6   1     2041.85     2226.84     35.64 o 
  -3   6   1     1189.95     1132.98     22.49 o 
  -2   6   1      223.10      237.10      5.64 o 
  -1   6   1      306.57      346.06      6.16 o 
   0   6   1       73.08       79.44      2.89 o 
   1   6   1     3090.82     3012.73     49.81 o 
   2   6   1      190.73      219.70      4.72 o 
   3   6   1        0.55        4.39      3.53 o 
   4   6   1      330.72      336.92      7.37 o 
   5   6   1      131.49      125.70      5.21 o 
   6   6   1      135.13      136.95      8.22 o 
   7   6   1        0.41       -2.40      4.56 o 
  -7   7   1      163.79      185.79     10.44 o 
  -6   7   1      254.49      228.72      9.04 o 
  -5   7   1       23.26       14.93      3.99 o 
  -4   7   1      409.57      435.51     10.42 o 
  -3   7   1      793.64      769.60     20.09 o 
  -2   7   1      601.05      590.46     15.19 o 
  -1   7   1      831.27     1019.71     18.76 o 
   0   7   1     4041.56     4023.52     70.29 o 
   1   7   1      198.12      192.28     11.72 o 
   2   7   1      221.48      230.39      5.83 o 
   3   7   1      347.35      325.03      7.94 o 
   4   7   1       14.63       15.47      5.27 o 
   5   7   1      372.02      361.53      9.44 o 
   6   7   1       19.25        5.81      4.39 o 
   7   7   1      139.03      145.86      7.51 o 
  -6   8   1       60.34       63.54      5.70 o 
  -5   8   1       23.36       18.01      3.97 o 
  -4   8   1      493.36      532.29     22.56 o 
  -3   8   1      576.91      539.76     15.24 o 
  -2   8   1       75.55       69.76      9.28 o 
  -1   8   1      143.53      161.26      6.83 o 
   0   8   1       41.47       38.82      5.83 o 
   1   8   1     1459.21     1369.88     31.00 o 
   2   8   1        2.79        9.31      3.35 o 
   3   8   1        5.69       -0.74      2.54 o 
   4   8   1      280.50      268.36      7.84 o 
   5   8   1      104.60      104.11      5.69 o 
   6   8   1       57.84       56.09      5.95 o 
  -5   9   1       79.80       73.93      7.78 o 
  -4   9   1      123.35      146.69      9.02 o 
  -3   9   1      250.02      254.24     17.35 o 
  -2   9   1       13.03       14.73      8.17 o 
  -1   9   1       41.65       44.02      5.44 o 
   0   9   1      666.68      643.09     35.95 o 
   1   9   1       44.96       34.70     13.27 o 
   2   9   1       36.28       48.88      6.85 o 
   3   9   1       29.34       37.52      8.48 o 
   4   9   1      443.79      434.82     10.44 o 
   5   9   1      425.09      417.34     11.26 o 
  -3  10   1      185.93      181.52     15.12 o 
  -2  10   1       11.82        7.68      9.24 o 
  -1  10   1       46.16       50.70      7.66 o 
   0  10   1       33.80       30.36      5.41 o 
   1  10   1      461.58      465.40     13.78 o 
   2  10   1       10.12        6.68      4.18 o 
   3  10   1       59.93       54.49     11.28 o 
  -9   0   2       35.37       37.97     14.19 o 
  -8   0   2       30.57       13.34      7.87 o 
  -7   0   2      517.79      491.44     12.30 o 
  -6   0   2      453.50      418.08      9.31 o 
  -5   0   2       46.52       45.58      3.03 o 
  -4   0   2     1176.48     1111.66     15.85 o 
  -3   0   2    11004.09    11029.14    150.31 o 
  -2   0   2    36329.34    46284.66   1166.67 o 
  -1   0   2     2109.77     2534.47     38.63 o 
   0   0   2     2565.49     2466.31     34.12 o 
   1   0   2        7.88        7.18      1.09 o 
   2   0   2      866.45      786.01     14.81 o 
   3   0   2     3713.82     3624.06     64.16 o 
   4   0   2      191.41      172.41      5.16 o 
   5   0   2     1397.27     1349.48     20.73 o 
   6   0   2       56.89       45.06      3.90 o 
   7   0   2      164.06      152.40      7.90 o 
   8   0   2        0.87        5.73     10.14 o 
   9   0   2      270.41      289.20     22.46 o 
  -9   1   2        2.62       -8.74      8.74 o 
  -8   1   2      513.83      500.21     15.17 o 
  -7   1   2      121.89      115.00      4.83 o 
  -6   1   2      918.22      905.85     11.57 o 
  -5   1   2      181.92      198.62      4.14 o 
  -4   1   2     1702.41     1608.01     16.83 o 
  -3   1   2     4309.32     4304.96     44.44 o 
  -2   1   2     1728.60     1955.32     19.49 o 
  -1   1   2       11.69       18.24      3.33 o 
   0   1   2      205.82      189.97      2.28 o 
   1   1   2    10946.03    10897.32    110.74 o 
   2   1   2      118.45      146.98      2.51 o 
   3   1   2        1.02        1.98      1.12 o 
   4   1   2      941.42      882.13     10.31 o 
   5   1   2     1183.17     1115.31     12.42 o 
   6   1   2      896.52      891.42     11.36 o 
   7   1   2       87.13       88.58      4.41 o 
   8   1   2      410.16      435.20     12.57 o 
   9   1   2        0.68       -5.48     13.68 o 
  -9   2   2        7.40        4.21      8.77 o 
  -8   2   2      183.43      189.84      9.67 o 
  -7   2   2     2289.46     2229.61     33.74 o 
  -6   2   2       13.75        5.15      2.34 o 
  -5   2   2        0.03        3.67      1.95 o 
  -4   2   2      638.31      595.74      8.05 o 
  -3   2   2     2298.10     2217.88     23.45 o 
  -2   2   2      267.56      334.22      4.58 o 
  -1   2   2     2341.54     2316.07     25.06 o 
   0   2   2     3527.58     3601.23     34.65 o 
   1   2   2       16.54       30.20      1.44 o 
   2   2   2     3718.99     3824.20     39.31 o 
   3   2   2      471.18      612.92      7.31 o 
   4   2   2     1278.51     1225.38     13.76 o 
   5   2   2     1420.52     1352.54     14.66 o 
   6   2   2       65.44       71.58      3.13 o 
   7   2   2        4.72        4.04      4.01 o 
   8   2   2       24.97       39.26      9.17 o 
  -8   3   2      541.80      598.90     14.68 o 
  -7   3   2      136.55      134.14      5.86 o 
  -6   3   2     1078.60     1081.72     15.15 o 
  -5   3   2       40.04       31.89      2.69 o 
  -4   3   2     3136.92     3160.31     34.98 o 
  -3   3   2     2797.54     2823.34     31.23 o 
  -2   3   2     1032.47     1150.35     13.12 o 
  -1   3   2       10.63        9.11      2.48 o 
   0   3   2     1425.63     1630.81     15.99 o 
   1   3   2     6402.55     6635.14     79.37 o 
   2   3   2      663.39      764.04      8.11 o 
   3   3   2       33.02       43.97      1.66 o 
   4   3   2      423.59      390.04      5.15 o 
   5   3   2      694.14      678.52      8.32 o 
   6   3   2      559.70      545.73      9.79 o 
   7   3   2       49.13       48.28      4.25 o 
   8   3   2      195.57      206.67      7.61 o 
  -8   4   2       96.70       94.38      8.30 o 
  -7   4   2      922.98      923.91     18.72 o 
  -6   4   2       26.91       24.11      4.40 o 
  -5   4   2        0.83        0.90      2.52 o 
  -4   4   2      174.80      149.80      3.91 o 
  -3   4   2     2381.84     2424.95     28.92 o 
  -2   4   2       90.89       70.35      2.00 o 
  -1   4   2      191.01      189.30      4.21 o 
   0   4   2     3701.45     3547.46     36.32 o 
   1   4   2        7.04       12.13      0.99 o 
   2   4   2     1900.20     1848.51     20.65 o 
   3   4   2      126.57      111.68      2.79 o 
   4   4   2      384.10      376.03      7.36 o 
   5   4   2     1309.20     1267.45     15.65 o 
   6   4   2       58.38       53.77      3.05 o 
   7   4   2        1.80       -2.81      2.81 o 
   8   4   2       19.75        9.60      3.52 o 
  -8   5   2      231.42      271.99     19.44 o 
  -7   5   2       44.08       39.99      5.65 o 
  -6   5   2      616.37      596.10     13.29 o 
  -5   5   2      126.15      133.91      6.92 o 
  -4   5   2     1330.88     1319.23     18.21 o 
  -3   5   2      580.21      527.67      8.76 o 
  -2   5   2      983.85     1073.69     17.93 o 
  -1   5   2      257.67      278.42      4.36 o 
   0   5   2      103.08      114.42      5.20 o 
   1   5   2     8770.26     9714.21    147.77 o 
   2   5   2      599.55      666.85      8.77 o 
   3   5   2       18.23       17.84      1.76 o 
   4   5   2      587.05      592.51     11.77 o 
   5   5   2      739.53      696.20     12.56 o 
   6   5   2      274.39      264.72      7.83 o 
   7   5   2       76.40       76.02      5.51 o 
   8   5   2       63.37       77.70      7.39 o 
  -7   6   2      241.08      271.16      9.89 o 
  -6   6   2       47.03       42.26      4.97 o 
  -5   6   2        3.64        9.79      3.57 o 
  -4   6   2       73.47       60.66      3.79 o 
  -3   6   2     1334.81     1240.39     21.19 o 
  -2   6   2      551.42      600.97     13.85 o 
  -1   6   2       38.23       36.45      1.45 o 
   0   6   2     1918.20     1878.75     30.16 o 
   1   6   2       16.99       24.06      2.13 o 
   2   6   2      633.99      588.24      8.95 o 
   3   6   2      397.40      365.21      7.29 o 
   4   6   2      503.46      494.78      9.54 o 
   5   6   2     1139.24     1068.42     17.75 o 
   6   6   2       41.49       41.20      4.59 o 
   7   6   2        3.38        0.39      4.72 o 
  -7   7   2        0.98        0.53      6.34 o 
  -6   7   2        7.85        3.27      4.86 o 
  -5   7   2       15.96       17.62      4.20 o 
  -4   7   2     1338.53     1306.69     25.61 o 
  -3   7   2     1432.69     1383.35     33.48 o 
  -2   7   2      215.55      242.97      8.13 o 
  -1   7   2       37.42       44.62      2.58 o 
   0   7   2      397.27      382.58     10.83 o 
   1   7   2     1818.15     1913.21     41.90 o 
   2   7   2      329.53      302.20     12.55 o 
   3   7   2      209.07      195.62      5.88 o 
   4   7   2      246.38      248.59      7.07 o 
   5   7   2      307.85      294.02      9.55 o 
   6   7   2      440.60      419.82     11.33 o 
  -6   8   2       25.77       29.28      5.34 o 
  -5   8   2        1.36        1.24      3.95 o 
  -4   8   2       46.06       52.18      6.40 o 
  -3   8   2      783.22      734.07     19.80 o 
  -2   8   2      150.96      186.53     14.83 o 
  -1   8   2        0.78       -0.60      3.62 o 
   0   8   2      695.97      641.44     16.39 o 
   1   8   2        0.62        2.07      4.55 o 
   2   8   2      281.78      269.86      9.17 o 
   3   8   2       15.09       12.23      3.53 o 
   4   8   2      217.10      211.60      7.20 o 
   5   8   2      585.33      578.11     12.76 o 
   6   8   2        2.85        4.03      4.77 o 
  -5   9   2        1.59        3.15      6.36 o 
  -4   9   2      300.65      273.64     11.54 o 
  -3   9   2      177.05      177.91      7.22 o 
  -2   9   2      126.64      154.34     12.98 o 
  -1   9   2       16.35       14.45      4.08 o 
   0   9   2       48.76       47.01      4.91 o 
   1   9   2      931.83     1030.32     24.49 o 
   2   9   2      166.73      147.89      7.24 o 
   3   9   2       40.13       36.55      4.96 o 
   4   9   2       62.47       70.27      5.84 o 
  -3  10   2      282.55      288.13     20.27 o 
  -2  10   2      155.05      178.89     14.73 o 
  -1  10   2        2.79        2.52      4.56 o 
   0  10   2      248.15      248.00      9.93 o 
   1  10   2        3.58        9.40      4.80 o 
   2  10   2      147.59      141.16      7.47 o 
   3  10   2        0.46       -6.90      6.90 o 
  -9   0   3      103.78      121.63     16.77 o 
  -8   0   3      283.00      277.63     20.95 o 
  -7   0   3        5.62        3.87      5.18 o 
  -6   0   3      850.46      873.87     17.01 o 
  -5   0   3      223.53      215.31     10.57 o 
  -4   0   3     3161.92     3217.47     45.86 o 
  -3   0   3     3372.95     3932.62     85.34 o 
  -2   0   3     5268.37     5360.65     94.31 o 
  -1   0   3      805.86      857.09     16.06 o 
   0   0   3      290.67      251.12      4.35 o 
   1   0   3     1838.49     1474.81     23.29 o 
   2   0   3      479.32      557.74      9.78 o 
   3   0   3      306.79      285.69     15.88 o 
   4   0   3      487.55      448.74     10.45 o 
   5   0   3     1312.90     1289.45     20.02 o 
   6   0   3     3834.93     3855.96     55.09 o 
   7   0   3      224.05      208.23      9.72 o 
   8   0   3       18.02       30.74      8.01 o 
  -9   1   3        9.80       -4.68      9.03 o 
  -8   1   3      100.06       93.10      8.15 o 
  -7   1   3     1286.52     1265.79     20.57 o 
  -6   1   3      167.23      184.51      4.83 o 
  -5   1   3      175.35      152.76      4.02 o 
  -4   1   3       40.41       26.54      1.97 o 
  -3   1   3    11767.29    14690.35    148.80 o 
  -2   1   3     4158.04     4168.08     45.54 o 
  -1   1   3     2721.22     2660.35     31.12 o 
   0   1   3      823.27      814.18      8.88 o 
   1   1   3      168.91      170.39      3.44 o 
   2   1   3     5811.48     5742.77     62.18 o 
   3   1   3        9.80       11.47      1.73 o 
   4   1   3       51.40       44.33      2.09 o 
   5   1   3     1029.96     1015.92     12.16 o 
   6   1   3      128.79      127.57      4.96 o 
   7   1   3       82.63       88.84      5.27 o 
   8   1   3       32.49       30.54      5.97 o 
  -9   2   3       18.28       34.75      8.24 o 
  -8   2   3       59.02       71.81      7.77 o 
  -7   2   3      510.76      485.36     12.14 o 
  -6   2   3     1105.41     1294.83     16.41 o 
  -5   2   3      309.06      313.30      5.72 o 
  -4   2   3      265.16      260.90      4.77 o 
  -3   2   3     1661.02     1851.64     19.94 o 
  -2   2   3     1601.39     1444.80     15.41 o 
  -1   2   3       20.27       19.63      1.17 o 
   0   2   3       36.61       29.80      2.57 o 
   1   2   3    16312.35    16521.07    159.35 o 
   2   2   3     2739.17     3103.18     32.20 o 
   3   2   3      220.37      211.41      3.73 o 
   4   2   3      378.27      365.35      5.35 o 
   5   2   3      871.13      795.65     10.01 o 
   6   2   3      703.63      689.57     10.00 o 
   7   2   3       52.97       53.71      4.94 o 
   8   2   3       65.91       81.83      6.96 o 
  -8   3   3      158.41      144.50      9.18 o 
  -7   3   3     1200.23     1177.52     19.82 o 
  -6   3   3       42.36       45.84      3.86 o 
  -5   3   3      487.67      471.70      7.33 o 
  -4   3   3        9.89        1.42      1.62 o 
  -3   3   3     2595.38     2892.98     30.14 o 
  -2   3   3     2434.30     2367.79     26.26 o 
  -1   3   3      272.36      233.97      3.66 o 
   0   3   3      947.61      871.93      9.51 o 
   1   3   3      189.74      224.14      3.19 o 
   2   3   3     5197.60     5388.29     55.29 o 
   3   3   3      338.37      333.60      4.48 o 
   4   3   3       14.51       12.33      1.61 o 
   5   3   3      978.27      931.18     10.74 o 
   6   3   3      275.96      270.70      6.83 o 
   7   3   3       30.77       23.84      3.94 o 
   8   3   3        2.91        2.55      5.85 o 
  -8   4   3      133.77      137.30      9.34 o 
  -7   4   3      142.56      123.13      7.06 o 
  -6   4   3     1270.62     1378.41     24.77 o 
  -5   4   3        2.55        1.89      2.72 o 
  -4   4   3      518.82      527.17      9.71 o 
  -3   4   3     1344.29     1538.01     17.74 o 
  -2   4   3     1296.74     1213.35     16.26 o 
  -1   4   3      399.74      422.55      5.96 o 
   0   4   3      188.49      248.11      3.40 o 
   1   4   3     6025.01     5854.57     57.21 o 
   2   4   3       97.17       91.52      2.28 o 
   3   4   3      262.19      247.77      4.89 o 
   4   4   3      225.36      217.79      4.01 o 
   5   4   3      485.04      465.74      7.22 o 
   6   4   3      373.59      371.24      7.13 o 
   7   4   3        2.55       -3.87      3.87 o 
   8   4   3      157.24      163.46     11.12 o 
  -8   5   3       98.11       78.84      8.21 o 
  -7   5   3      942.07      926.50     19.15 o 
  -6   5   3       75.21       75.59      5.74 o 
  -5   5   3      322.52      325.93     10.75 o 
  -4   5   3      407.44      375.36      8.47 o 
  -3   5   3      407.30      399.00      6.74 o 
  -2   5   3      123.80      109.81      3.11 o 
  -1   5   3      328.97      298.60      4.89 o 
   0   5   3      640.39      669.12      9.24 o 
   1   5   3      177.46      194.76      4.72 o 
   2   5   3     2700.79     2676.28     31.51 o 
   3   5   3      294.99      314.06      6.01 o 
   4   5   3      420.11      387.80      7.29 o 
   5   5   3      277.12      258.32      7.69 o 
   6   5   3      200.55      192.67      6.80 o 
   7   5   3       17.52       13.20      4.73 o 
  -7   6   3        1.98       -5.06      5.06 o 
  -6   6   3      796.71      871.99     27.09 o 
  -5   6   3        2.08        0.56      3.64 o 
  -4   6   3      383.56      385.29     11.81 o 
  -3   6   3      675.93      762.26     10.81 o 
  -2   6   3      795.71      755.23     11.53 o 
  -1   6   3      137.65      124.43      2.92 o 
   0   6   3      319.15      346.77     10.12 o 
   1   6   3     1588.78     1561.01     24.77 o 
   2   6   3        0.11       -1.60      2.31 o 
   3   6   3       34.02       30.26      2.93 o 
   4   6   3       49.83       57.06      3.71 o 
   5   6   3      427.47      430.41      9.44 o 
   6   6   3      452.52      433.16     10.34 o 
   7   6   3        0.42        0.84      4.64 o 
  -7   7   3      201.89      212.59     14.08 o 
  -6   7   3       14.26       21.26      5.40 o 
  -5   7   3      172.14      168.72      7.60 o 
  -4   7   3       63.23       54.85      4.37 o 
  -3   7   3     2582.38     3010.54     68.67 o 
  -2   7   3     1608.74     1566.08     22.41 o 
  -1   7   3       35.87       31.65      3.81 o 
   0   7   3      120.88      153.98      8.65 o 
   1   7   3        2.06        3.33      3.08 o 
   2   7   3      182.01      167.81      4.83 o 
   3   7   3       34.64       37.87      3.38 o 
   4   7   3      178.28      178.07      6.30 o 
   5   7   3      497.17      484.46     11.47 o 
   6   7   3       38.25       45.68      5.45 o 
  -6   8   3      194.14      225.73      9.50 o 
  -5   8   3        2.96        7.16      5.66 o 
  -4   8   3      190.66      186.12      9.97 o 
  -3   8   3      336.67      395.78     10.52 o 
  -2   8   3      337.95      320.55      6.51 o 
  -1   8   3      113.76       99.93      5.87 o 
   0   8   3        1.17        2.40      3.77 o 
   1   8   3      766.98      718.07     18.05 o 
   2   8   3       38.05       30.23      4.39 o 
   3   8   3       31.63       28.03      3.23 o 
   4   8   3       29.01       26.74      3.94 o 
   5   8   3      352.17      332.06      9.45 o 
  -5   9   3       61.01       59.57      9.48 o 
  -4   9   3        5.82       -2.68      5.22 o 
  -3   9   3      211.10      239.87      8.55 o 
  -2   9   3      174.66      168.25     14.78 o 
  -1   9   3       30.57       31.76      4.44 o 
   0   9   3      126.68      129.93      7.09 o 
   1   9   3       15.08       14.71      4.54 o 
   2   9   3      807.71      756.88     19.37 o 
   3   9   3       34.07       36.76      5.59 o 
   4   9   3       58.15       60.21      4.75 o 
  -3  10   3      121.99      129.11     15.26 o 
  -2  10   3      147.34      142.09     15.12 o 
  -1  10   3       22.61       22.40      6.66 o 
   0  10   3       18.05       14.70      4.98 o 
   1  10   3      549.04      535.61     15.33 o 
   2  10   3       24.01       12.01      5.21 o 
  -9   0   4        2.15       -1.26     13.95 o 
  -8   0   4       11.99       10.84     11.28 o 
  -7   0   4      784.36      885.99     20.53 o 
  -6   0   4       19.29       20.00      4.12 o 
  -5   0   4     2242.60     2170.92     36.04 o 
  -4   0   4     4248.41     5422.27    127.55 o 
  -3   0   4    11518.23    11722.06    201.74 o 
  -2   0   4     2535.24     2322.57     36.32 o 
  -1   0   4     2197.59     2324.39     58.50 o 
   0   0   4      378.74      384.56      7.19 o 
   1   0   4      776.17      791.17     13.29 o 
   2   0   4     4584.73     4405.16     67.97 o 
   3   0   4        0.36        1.07      2.04 o 
   4   0   4       24.12       13.39      3.66 o 
   5   0   4     1114.49     1097.81     22.42 o 
   6   0   4      637.77      623.09     15.51 o 
   7   0   4      192.26      190.61      8.99 o 
   8   0   4       43.66       47.98     12.59 o 
  -9   1   4      260.47      249.14     16.43 o 
  -8   1   4        8.48       16.85      6.54 o 
  -7   1   4       88.51       84.19      5.41 o 
  -6   1   4     1186.68     1132.79     14.87 o 
  -5   1   4       84.24       71.15      3.13 o 
  -4   1   4        2.58        7.02      1.79 o 
  -3   1   4      496.71      426.55      6.30 o 
  -2   1   4     1689.46     1535.86     17.67 o 
  -1   1   4      150.56      188.27      6.70 o 
   0   1   4      283.71      260.56      3.82 o 
   1   1   4     3877.08     3702.78     40.41 o 
   2   1   4       56.87       57.58      1.98 o 
   3   1   4      972.48      911.33     11.14 o 
   4   1   4       81.37       68.87      2.58 o 
   5   1   4     1299.45     1266.42     14.80 o 
   6   1   4     1236.06     1250.34     15.97 o 
   7   1   4      117.17      124.45      5.92 o 
   8   1   4        3.47        2.30      5.73 o 
  -9   2   4      168.23      152.34     10.47 o 
  -8   2   4       32.16       13.48      5.59 o 
  -7   2   4      925.40     1052.54     32.54 o 
  -6   2   4       75.23       71.55      3.80 o 
  -5   2   4      683.65      619.81     11.73 o 
  -4   2   4      677.35      697.39      9.44 o 
  -3   2   4     1561.56     1557.98     18.21 o 
  -2   2   4     2323.58     2210.28     26.50 o 
  -1   2   4      923.54      945.73     11.91 o 
   0   2   4        2.78        5.91      1.64 o 
   1   2   4     3062.47     3414.66     35.37 o 
   2   2   4     7183.52     6757.50     69.21 o 
   3   2   4        5.18        1.09      1.36 o 
   4   2   4        0.45       -1.73      1.73 o 
   5   2   4      267.73      258.22      4.97 o 
   6   2   4      348.58      347.89      7.11 o 
   7   2   4      188.46      200.99     10.89 o 
   8   2   4        5.49        5.49      5.85 o 
  -8   3   4        4.63        2.90      5.61 o 
  -7   3   4      139.98      144.24     11.54 o 
  -6   3   4     1688.01     1605.26     28.09 o 
  -5   3   4      112.69      110.36      4.00 o 
  -4   3   4       13.78       19.27      2.66 o 
  -3   3   4      612.46      562.35      6.83 o 
  -2   3   4     4218.78     4184.40     48.95 o 
  -1   3   4      351.32      362.58      5.14 o 
   0   3   4        4.87        3.46      1.14 o 
   1   3   4     3472.65     3516.52     34.67 o 
   2   3   4        0.38        0.67      1.23 o 
   3   3   4      657.21      655.27      8.02 o 
   4   3   4       69.64       70.92      2.39 o 
   5   3   4      173.97      166.25      4.01 o 
   6   3   4      639.34      624.69     10.16 o 
   7   3   4       13.39       18.28      4.57 o 
   8   3   4        6.01        5.50      5.00 o 
  -8   4   4       22.18       15.48      7.02 o 
  -7   4   4      716.71      772.42     19.34 o 
  -6   4   4      138.30      131.75      6.90 o 
  -5   4   4      665.92      671.46     12.07 o 
  -4   4   4      207.68      240.35      5.26 o 
  -3   4   4     1827.66     1799.53     18.46 o 
  -2   4   4     2272.81     2245.74     36.92 o 
  -1   4   4      772.43      811.16     17.13 o 
   0   4   4        3.83        2.72      1.91 o 
   1   4   4      160.40      158.75      3.02 o 
   2   4   4     2860.02     2917.76     30.57 o 
   3   4   4       78.29       73.90      2.20 o 
   4   4   4        0.09       -0.64      1.70 o 
   5   4   4      209.44      218.80      5.26 o 
   6   4   4      221.72      223.60      5.81 o 
   7   4   4      264.57      262.05      6.73 o 
  -8   5   4        2.23       -6.50      7.00 o 
  -7   5   4      339.83      345.60     11.18 o 
  -6   5   4      920.28      897.61     18.56 o 
  -5   5   4      284.47      261.68     10.26 o 
  -4   5   4        9.68       12.37      2.94 o 
  -3   5   4      618.09      584.52     11.72 o 
  -2   5   4     1461.90     1411.10     20.46 o 
  -1   5   4     1713.11     1947.01     25.14 o 
   0   5   4      140.90      154.43      3.28 o 
   1   5   4     2344.82     2265.83     34.42 o 
   2   5   4       93.64      101.66      3.20 o 
   3   5   4      733.12      690.29     10.65 o 
   4   5   4      106.01       96.08      4.20 o 
   5   5   4       30.65       36.59      4.01 o 
   6   5   4      238.49      235.51      7.67 o 
   7   5   4       11.95       18.87      5.04 o 
  -7   6   4      332.04      371.42     11.67 o 
  -6   6   4      107.56      104.57      6.29 o 
  -5   6   4      415.48      415.59      9.56 o 
  -4   6   4        2.09       -2.58      2.58 o 
  -3   6   4     1245.30     1219.72     20.92 o 
  -2   6   4     1295.66     1262.90     17.07 o 
  -1   6   4      371.26      409.65      6.57 o 
   0   6   4       41.21       38.44      2.15 o 
   1   6   4       32.11       31.09      3.41 o 
   2   6   4     2321.17     2253.20     36.08 o 
   3   6   4      190.20      189.85      5.14 o 
   4   6   4        0.41       -0.28      3.09 o 
   5   6   4      131.58      126.28      5.41 o 
   6   6   4      192.19      189.66      7.91 o 
  -6   7   4      843.02      847.09     23.45 o 
  -5   7   4       21.25       11.72      4.85 o 
  -4   7   4       36.94       43.45      4.40 o 
  -3   7   4       71.94       71.75      6.52 o 
  -2   7   4     1346.65     1289.68     22.33 o 
  -1   7   4      118.89      133.40      4.59 o 
   0   7   4      740.70      687.42     23.46 o 
   1   7   4      131.09      128.86      5.83 o 
   2   7   4       10.27        7.76      4.06 o 
   3   7   4      273.06      257.58      7.29 o 
   4   7   4       13.61        3.03      3.65 o 
   5   7   4      407.58      389.24     10.34 o 
   6   7   4      408.20      398.30     12.90 o 
  -5   8   4      284.44      280.64      9.74 o 
  -4   8   4        1.70        5.12      3.61 o 
  -3   8   4      675.63      643.91     12.41 o 
  -2   8   4      493.52      449.73      8.93 o 
  -1   8   4      217.71      235.72      8.97 o 
   0   8   4       13.44       18.89      4.25 o 
   1   8   4       47.94       50.19      4.40 o 
   2   8   4     1033.95     1026.91     21.02 o 
   3   8   4      126.80      124.96      5.01 o 
   4   8   4       41.98       41.99      4.39 o 
   5   8   4       54.96       53.30      5.32 o 
  -4   9   4        0.11        7.18      7.56 o 
  -3   9   4       88.96       93.70      7.27 o 
  -2   9   4      351.06      326.78     10.79 o 
  -1   9   4      114.11      129.03      7.58 o 
   0   9   4       40.88       46.03      5.29 o 
   1   9   4      606.26      572.56     19.86 o 
   2   9   4        6.10       -4.71      4.71 o 
   3   9   4      118.78      117.19      9.37 o 
   4   9   4        0.39        0.33      3.55 o 
  -2  10   4      198.68      176.12     16.33 o 
  -1  10   4       35.75       43.44      5.50 o 
   0  10   4        0.21       -1.72      4.91 o 
   1  10   4       47.72       44.18      6.00 o 
   2  10   4      305.08      308.07     11.87 o 
  -8   0   5        2.97       -8.07     10.79 o 
  -7   0   5       71.74       67.27      7.90 o 
  -6   0   5     3375.93     3282.30     53.44 o 
  -5   0   5       34.65       39.65      4.32 o 
  -4   0   5      910.84      932.73     17.27 o 
  -3   0   5      789.98      724.03     12.12 o 
  -2   0   5     1712.64     1853.52     63.69 o 
  -1   0   5       51.37       35.45      2.87 o 
   0   0   5     3649.19     3575.77     55.52 o 
   1   0   5      462.98      393.90      7.67 o 
   2   0   5       16.09       19.44      2.25 o 
   3   0   5     2456.44     2393.15     38.32 o 
   4   0   5     1143.28     1145.76     44.19 o 
   5   0   5     1171.82     1153.33     23.67 o 
   6   0   5      229.36      245.92      9.73 o 
   7   0   5       95.83      111.02      7.88 o 
   8   0   5        6.16        9.72     12.01 o 
  -8   1   5       91.00      111.56     11.28 o 
  -7   1   5      545.37      524.53     12.96 o 
  -6   1   5      175.31      159.25      5.13 o 
  -5   1   5     3394.71     4041.82     73.45 o 
  -4   1   5        5.18        3.77      1.85 o 
  -3   1   5      626.75      581.73      7.23 o 
  -2   1   5     1822.75     1945.64     22.22 o 
  -1   1   5     1878.36     1734.03     18.67 o 
   0   1   5       75.33       97.46      2.66 o 
   1   1   5      169.86      167.42      3.02 o 
   2   1   5     3707.89     3402.29     37.59 o 
   3   1   5      155.57      152.38      3.56 o 
   4   1   5       17.18       12.29      2.18 o 
   5   1   5      106.59      107.18      3.54 o 
   6   1   5      222.68      233.96      7.53 o 
   7   1   5      177.90      192.26      7.09 o 
   8   1   5        0.33       -2.19      6.61 o 
  -8   2   5        6.06       -0.59      5.31 o 
  -7   2   5       32.68       30.50      5.34 o 
  -6   2   5     1078.44     1066.38     18.14 o 
  -5   2   5      248.52      279.31      5.48 o 
  -4   2   5      255.77      244.96      4.75 o 
  -3   2   5      174.93      177.68      5.00 o 
  -2   2   5     3415.32     3794.70     44.64 o 
  -1   2   5     4376.81     4433.59     46.94 o 
   0   2   5      136.15      173.92      3.86 o 
   1   2   5     1050.89      959.87     10.85 o 
   2   2   5       12.32       11.67      1.48 o 
   3   2   5     1913.70     1860.61     20.27 o 
   4   2   5       59.87       61.93      3.47 o 
   5   2   5        2.17        0.46      2.53 o 
   6   2   5      314.20      326.54      7.15 o 
   7   2   5       83.07       91.31      6.56 o 
   8   2   5       10.58        0.35      6.32 o 
  -8   3   5       19.58       23.22      6.04 o 
  -7   3   5      267.42      257.20     14.44 o 
  -6   3   5      214.93      197.26      7.98 o 
  -5   3   5      789.66      889.39     14.97 o 
  -4   3   5       44.63       39.24      2.40 o 
  -3   3   5     1222.67     1170.78     16.80 o 
  -2   3   5     1759.42     1861.82     22.83 o 
  -1   3   5     1299.48     1233.54     14.57 o 
   0   3   5      341.93      384.57      5.52 o 
   1   3   5       89.25       90.25      2.26 o 
   2   3   5     2346.92     2163.72     23.14 o 
   3   3   5      133.55      134.45      3.29 o 
   4   3   5      108.06      108.01      3.11 o 
   5   3   5      140.07      142.13      4.17 o 
   6   3   5      500.41      499.23     10.35 o 
   7   3   5      459.12      459.39     11.10 o 
  -8   4   5       51.52       41.13      7.62 o 
  -7   4   5      181.06      158.81      9.03 o 
  -6   4   5     1018.95     1011.21     19.79 o 
  -5   4   5       98.99      100.17      4.81 o 
  -4   4   5      183.54      174.65      4.29 o 
  -3   4   5       11.59       10.69      2.31 o 
  -2   4   5     3266.86     3641.34     43.41 o 
  -1   4   5     1315.90     1294.41     17.86 o 
   0   4   5      336.06      309.03      5.20 o 
   1   4   5      427.47      384.97      5.56 o 
   2   4   5       22.69       26.92      1.89 o 
   3   4   5     1108.27     1057.80     12.97 o 
   4   4   5       83.21       71.11      3.00 o 
   5   4   5       76.61       79.66      3.70 o 
   6   4   5      532.49      538.94     10.21 o 
   7   4   5       30.19       34.96      4.31 o 
  -7   5   5      101.73      108.67      7.17 o 
  -6   5   5        6.19        2.39      4.80 o 
  -5   5   5      163.69      195.41      5.83 o 
  -4   5   5      329.26      286.74      7.87 o 
  -3   5   5      630.50      611.73     10.82 o 
  -2   5   5     1157.21     1211.55     16.71 o 
  -1   5   5      983.09      959.45     14.95 o 
   0   5   5       78.35       74.78      2.70 o 
   1   5   5      470.75      473.21      7.68 o 
   2   5   5     3203.50     3049.96     46.07 o 
   3   5   5        0.61        0.69      1.92 o 
   4   5   5      138.88      119.02      5.27 o 
   5   5   5       71.30       70.84      4.44 o 
   6   5   5      169.49      176.36      7.92 o 
   7   5   5      326.40      327.57      8.28 o 
  -7   6   5      136.61      123.00      7.53 o 
  -6   6   5      735.13      731.90     17.57 o 
  -5   6   5       48.91       58.04      4.79 o 
  -4   6   5      131.10      132.12      5.96 o 
  -3   6   5       12.50       11.35      3.69 o 
  -2   6   5     1999.79     2292.62     33.02 o 
  -1   6   5      273.75      276.63      5.42 o 
   0   6   5      365.95      351.92      6.20 o 
   1   6   5      398.68      395.39      7.31 o 
   2   6   5       39.65       36.07      3.32 o 
   3   6   5      782.25      754.11     14.48 o 
   4   6   5        2.49        0.13      3.79 o 
   5   6   5       60.33       49.35      5.02 o 
   6   6   5      176.92      173.83      7.59 o 
  -6   7   5      170.09      172.51     13.43 o 
  -5   7   5      971.72     1098.64     24.06 o 
  -4   7   5       84.49       76.72      5.45 o 
  -3   7   5      462.52      462.21     10.32 o 
  -2   7   5      267.72      319.89      7.81 o 
  -1   7   5      266.38      257.26      6.52 o 
   0   7   5      129.16      129.97      3.79 o 
   1   7   5        1.48        2.84      3.67 o 
   2   7   5     1431.09     1360.94     26.64 o 
   3   7   5      194.28      178.29      6.41 o 
   4   7   5        1.94       -4.05      4.05 o 
   5   7   5       19.94       24.20      4.93 o 
  -5   8   5        9.77       15.09      4.98 o 
  -4   8   5       53.32       55.20      6.67 o 
  -3   8   5        2.61       -0.10      3.89 o 
  -2   8   5      498.24      543.08     10.79 o 
  -1   8   5      129.93      124.26      5.03 o 
   0   8   5       49.99       65.45      5.72 o 
   1   8   5      154.07      171.68      7.08 o 
   2   8   5        6.91       15.95      4.46 o 
   3   8   5      557.09      531.31     13.86 o 
   4   8   5        4.90        0.07      4.03 o 
  -4   9   5        4.74       11.98     11.89 o 
  -3   9   5      154.55      147.15      5.47 o 
  -2   9   5      245.44      242.68      9.88 o 
  -1   9   5      130.37      123.88      7.73 o 
   0   9   5      103.26      107.73      6.92 o 
   1   9   5       69.32       79.98      6.50 o 
   2   9   5      527.25      504.14     13.16 o 
   3   9   5       15.78        4.15      5.14 o 
  -1  10   5      176.88      178.56     10.18 o 
   0  10   5        8.42       14.98      5.68 o 
  -8   0   6      144.34      145.79     16.04 o 
  -7   0   6        7.24       15.09     14.97 o 
  -6   0   6     2362.71     2699.73     84.23 o 
  -5   0   6     4375.88     4282.35     68.30 o 
  -4   0   6      262.92      235.50      6.61 o 
  -3   0   6        8.56       20.42      2.93 o 
  -2   0   6      635.31      579.83     12.88 o 
  -1   0   6      463.50      447.13     10.20 o 
   0   0   6       43.65       39.10      2.65 o 
   1   0   6      115.04      104.43      3.50 o 
   2   0   6     2669.05     2463.39     39.33 o 
   3   0   6      421.53      409.97      9.13 o 
   4   0   6      493.01      464.92     10.30 o 
   5   0   6       94.03       94.10      6.02 o 
   6   0   6       44.72       44.76      7.15 o 
   7   0   6      260.77      248.52     12.81 o 
  -8   1   6        3.26       -2.66      6.68 o 
  -7   1   6       43.31       24.69      6.49 o 
  -6   1   6     1227.13     1456.69     44.67 o 
  -5   1   6      213.40      208.58      5.71 o 
  -4   1   6      427.74      376.08      6.16 o 
  -3   1   6      258.19      267.17      5.10 o 
  -2   1   6     2773.11     2650.19     31.92 o 
  -1   1   6     2195.07     2060.86     22.21 o 
   0   1   6      657.47      603.80      7.94 o 
   1   1   6       90.67       81.86      2.32 o 
   2   1   6      105.85      100.72      4.36 o 
   3   1   6     4249.66     4174.68     49.29 o 
   4   1   6      156.07      160.69      4.36 o 
   5   1   6       33.78       29.17      3.74 o 
   6   1   6      105.37      119.08      5.64 o 
   7   1   6      107.88      105.01      8.92 o 
  -8   2   6      210.97      215.53     14.19 o 
  -7   2   6       55.41       51.68      9.10 o 
  -6   2   6       29.76       34.73      4.38 o 
  -5   2   6     1076.03     1034.51     13.00 o 
  -4   2   6      204.05      185.57      4.40 o 
  -3   2   6       92.73       97.80      4.60 o 
  -2   2   6      612.58      549.57      8.27 o 
  -1   2   6     4975.07     4920.84     51.12 o 
   0   2   6      823.72      783.94     10.56 o 
   1   2   6      146.88      153.91      3.66 o 
   2   2   6     1485.42     1390.27     15.56 o 
   3   2   6        0.41        0.76      1.83 o 
   4   2   6      316.67      308.96      5.44 o 
   5   2   6       43.09       43.92      3.26 o 
   6   2   6      137.34      144.75      7.08 o 
   7   2   6      318.15      354.51     12.84 o 
  -8   3   6       60.11       49.90      7.84 o 
  -7   3   6        5.48       11.40      6.19 o 
  -6   3   6     1014.66     1110.63     21.33 o 
  -5   3   6       81.84       75.78      4.25 o 
  -4   3   6     1218.76     1187.45     15.07 o 
  -3   3   6       23.40       24.03      2.41 o 
  -2   3   6     2435.59     2435.45     35.62 o 
  -1   3   6     1835.41     1860.37     21.47 o 
   0   3   6      701.70      675.19      9.44 o 
   1   3   6       85.24       82.12      2.39 o 
   2   3   6      121.88      114.73      3.00 o 
   3   3   6     1366.84     1305.55     14.97 o 
   4   3   6       15.77       16.32      2.45 o 
   5   3   6      106.88      110.82      5.16 o 
   6   3   6      144.68      152.63      5.77 o 
   7   3   6      110.98      117.42      6.46 o 
  -7   4   6       27.58       13.72      6.58 o 
  -6   4   6       12.33       13.11      4.56 o 
  -5   4   6      944.68      926.60     14.73 o 
  -4   4   6       36.47       33.21      4.00 o 
  -3   4   6       32.53       30.85      2.91 o 
  -2   4   6      371.06      339.69      6.28 o 
  -1   4   6     1398.67     1362.47     17.36 o 
   0   4   6      137.63      151.69      5.18 o 
   1   4   6        3.90        7.05      1.93 o 
   2   4   6     1180.28     1104.38     13.52 o 
   3   4   6       10.45       13.62      2.18 o 
   4   4   6      182.68      178.58      4.92 o 
   5   4   6        1.00       -0.46      2.94 o 
   6   4   6      291.39      284.37      7.02 o 
   7   4   6      306.41      317.85      9.78 o 
  -7   5   6        3.22        9.26      5.73 o 
  -6   5   6      442.72      497.63     10.26 o 
  -5   5   6       30.13       21.24      4.10 o 
  -4   5   6      463.64      441.19      9.48 o 
  -3   5   6      152.81      168.23      5.46 o 
  -2   5   6     2423.62     2385.12     31.65 o 
  -1   5   6     1408.57     1354.85     20.57 o 
   0   5   6      165.86      164.19      5.49 o 
   1   5   6        1.35        2.09      2.14 o 
   2   5   6       10.24       10.06      2.19 o 
   3   5   6      506.59      540.93      8.64 o 
   4   5   6        8.14        5.20      2.69 o 
   5   5   6        0.01       -2.19      2.94 o 
   6   5   6      115.90      122.40      6.80 o 
  -6   6   6       93.52       92.66      5.34 o 
  -5   6   6      714.39      696.32     15.35 o 
  -4   6   6        4.34       -3.33      3.91 o 
  -3   6   6       20.21       25.24      4.02 o 
  -2   6   6      279.68      267.75     14.93 o 
  -1   6   6      206.26      196.82      5.57 o 
   0   6   6      234.67      236.95      8.80 o 
   1   6   6       56.05       55.23      3.22 o 
   2   6   6      652.17      620.20      9.89 o 
   3   6   6        6.63        3.84      2.43 o 
   4   6   6      163.79      166.76      6.67 o 
   5   6   6        3.94        5.84      4.74 o 
   6   6   6      170.65      164.94      7.90 o 
  -6   7   6      483.81      566.57     22.12 o 
  -5   7   6       50.26       37.99      6.83 o 
  -4   7   6      488.38      442.56     13.02 o 
  -3   7   6        8.57        6.71      3.70 o 
  -2   7   6       54.17       55.13      4.11 o 
  -1   7   6       36.75       41.60      3.72 o 
   0   7   6      174.30      173.70      5.07 o 
   1   7   6        8.07        9.98      2.72 o 
   2   7   6      143.81      135.70      6.61 o 
   3   7   6     1137.84     1090.70     19.84 o 
   4   7   6       84.07       75.36      5.50 o 
   5   7   6       25.08       31.58      5.30 o 
  -5   8   6      409.39      407.77     12.96 o 
  -4   8   6        4.48        8.98      4.91 o 
  -3   8   6        1.32       -1.75      3.56 o 
  -2   8   6      123.21      132.96      6.08 o 
  -1   8   6      340.81      344.41      8.09 o 
   0   8   6      138.37      135.78      8.00 o 
   1   8   6       42.58       41.94      5.00 o 
   2   8   6      562.95      576.26     14.38 o 
   3   8   6        7.17       11.05      5.15 o 
   4   8   6       47.31       43.69      5.07 o 
  -3   9   6        2.15        3.46      3.57 o 
  -2   9   6      520.44      527.60     10.73 o 
  -1   9   6      410.34      384.71     13.51 o 
   0   9   6       36.90       54.91      6.52 o 
   1   9   6        1.64        4.02      5.81 o 
   2   9   6       32.01       34.64      5.69 o 
  -8   0   7      252.31      210.69     19.20 o 
  -7   0   7        6.63        2.63     10.55 o 
  -6   0   7      285.12      269.79     19.78 o 
  -5   0   7        6.94       -2.13      3.58 o 
  -4   0   7      485.32      561.77     15.67 o 
  -3   0   7      694.18      597.47     12.43 o 
  -2   0   7       81.67       92.55      5.64 o 
  -1   0   7      871.44      807.34     14.80 o 
   0   0   7      852.93      793.40     14.50 o 
   1   0   7       18.62       23.48      2.55 o 
   2   0   7     1528.04     1504.88     22.79 o 
   3   0   7     4732.09     4734.92     74.30 o 
   4   0   7        5.79        3.73      5.20 o 
   5   0   7       57.76       68.31      7.25 o 
   6   0   7       47.93       58.63     10.18 o 
   7   0   7       97.86      129.32     10.64 o 
  -8   1   7      433.62      417.51     17.73 o 
  -7   1   7      196.05      173.71     14.54 o 
  -6   1   7      285.83      256.59      7.02 o 
  -5   1   7     1342.02     1238.74     15.13 o 
  -4   1   7      194.31      194.53      5.39 o 
  -3   1   7      276.45      265.41      5.77 o 
  -2   1   7       94.93       77.56      3.06 o 
  -1   1   7     2530.44     2486.22     32.62 o 
   0   1   7      686.00      619.84      8.42 o 
   1   1   7      133.61      120.59      3.07 o 
   2   1   7      716.38      676.79      8.68 o 
   3   1   7       13.57       18.82      2.42 o 
   4   1   7      432.49      432.82      7.78 o 
   5   1   7       52.21       53.28      4.51 o 
   6   1   7       54.30       60.25      7.80 o 
   7   1   7      182.46      216.79      9.20 o 
  -8   2   7        4.51       -6.80      6.80 o 
  -7   2   7       78.92      105.73      6.14 o 
  -6   2   7      478.97      457.34      9.79 o 
  -5   2   7       94.98       83.30      4.63 o 
  -4   2   7     1108.55     1256.69     17.22 o 
  -3   2   7       90.77       97.07      3.61 o 
  -2   2   7     2523.97     2437.24     28.02 o 
  -1   2   7     1549.32     1470.42     16.60 o 
   0   2   7      622.46      563.35      7.88 o 
   1   2   7       37.39       30.64      2.25 o 
   2   2   7        0.91       -0.87      1.80 o 
   3   2   7      896.11      876.45     10.90 o 
   4   2   7        9.81        8.88      2.85 o 
   5   2   7       31.98       34.53      3.90 o 
   6   2   7       43.57       52.50      5.23 o 
   7   2   7      181.53      212.89      9.68 o 
  -7   3   7        4.20       10.98      5.57 o 
  -6   3   7       97.39       91.15      6.73 o 
  -5   3   7     1434.15     1381.95     25.17 o 
  -4   3   7       78.81       84.31      4.85 o 
  -3   3   7      144.71      135.25      4.24 o 
  -2   3   7        8.31        5.82      2.03 o 
  -1   3   7     1103.90     1172.86     16.63 o 
   0   3   7      213.48      188.45      4.51 o 
   1   3   7      108.25      106.18      3.09 o 
   2   3   7      362.17      342.53      5.55 o 
   3   3   7        0.10        3.48      2.30 o 
   4   3   7      809.12      825.33     12.10 o 
   5   3   7       20.87        9.54      3.97 o 
   6   3   7       71.25       73.79      5.61 o 
  -7   4   7       31.85       45.95      5.59 o 
  -6   4   7      368.56      357.64      8.96 o 
  -5   4   7      179.39      173.78      7.44 o 
  -4   4   7     1213.67     1320.67     23.88 o 
  -3   4   7        2.35       -0.74      2.80 o 
  -2   4   7      620.73      628.52      9.81 o 
  -1   4   7      727.26      746.11     10.81 o 
   0   4   7      566.23      541.88      9.00 o 
   1   4   7       15.00       10.45      2.44 o 
   2   4   7        7.46        4.74      2.30 o 
   3   4   7     1100.93     1120.33     15.07 o 
   4   4   7      153.96      136.05      5.22 o 
   5   4   7        3.60        1.33      3.32 o 
   6   4   7       14.88       13.36      4.37 o 
  -7   5   7       35.02       24.14      5.31 o 
  -6   5   7        2.44       -0.24      5.10 o 
  -5   5   7      938.58      931.29     18.81 o 
  -4   5   7       22.17       37.13      4.82 o 
  -3   5   7      126.01      123.20      5.07 o 
  -2   5   7       70.30       71.08      4.03 o 
  -1   5   7     1799.29     1877.21     27.88 o 
   0   5   7      880.20      803.61     13.51 o 
   1   5   7      200.53      197.07      6.80 o 
   2   5   7       89.96      101.21      5.45 o 
   3   5   7        3.71        7.63      2.99 o 
   4   5   7      286.94      294.44      6.74 o 
   5   5   7       17.74        9.37      3.40 o 
   6   5   7      110.01      105.07      5.17 o 
  -6   6   7      185.23      188.88      8.90 o 
  -5   6   7       80.67       74.16      6.11 o 
  -4   6   7      791.37      875.22     20.00 o 
  -3   6   7       48.91       53.90      4.93 o 
  -2   6   7      167.63      168.42      5.80 o 
  -1   6   7      535.47      522.49     11.34 o 
   0   6   7      417.44      396.05      9.32 o 
   1   6   7       26.08       23.78      4.75 o 
   2   6   7       38.29       36.79      3.56 o 
   3   6   7      699.19      650.92     13.71 o 
   4   6   7       25.91       18.66      3.33 o 
   5   6   7        0.36       -3.47      3.47 o 
  -5   7   7      578.70      588.60     16.41 o 
  -4   7   7       93.33       97.81      6.95 o 
  -3   7   7       44.13       34.26      6.25 o 
  -2   7   7      255.85      243.16      7.73 o 
  -1   7   7      347.68      365.91      9.30 o 
   0   7   7      425.83      411.37      8.64 o 
   1   7   7       12.23        5.67      3.69 o 
   2   7   7      242.85      241.17      6.02 o 
   3   7   7        0.44       -0.16      4.01 o 
   4   7   7      238.23      257.42     11.44 o 
  -4   8   7      203.76      236.55      9.96 o 
  -3   8   7       20.89       25.48      6.72 o 
  -2   8   7      160.74      156.88      6.39 o 
  -1   8   7      249.23      246.17      7.36 o 
   0   8   7      116.07      111.44      4.34 o 
   1   8   7       59.39       58.87      5.91 o 
   2   8   7       29.73       23.44      5.66 o 
   3   8   7      250.15      260.35     10.67 o 
  -2   9   7        6.12        8.39      3.66 o 
  -1   9   7      365.76      373.46     16.04 o 
   0   9   7      135.73      129.97     14.97 o 
   1   9   7       11.12        9.95      5.62 o 
  -7   0   8      344.46      289.49     29.14 o 
  -6   0   8        6.40        8.07      8.35 o 
  -5   0   8      731.05      885.49     44.29 o 
  -4   0   8      220.39      207.32     10.71 o 
  -3   0   8      210.46      205.06      7.15 o 
  -2   0   8      178.33      197.47      7.72 o 
  -1   0   8     1456.59     1414.54     24.35 o 
   0   0   8     1431.80     1409.68     24.17 o 
   1   0   8       10.11        5.70      2.74 o 
   2   0   8       26.15       18.55      3.13 o 
   3   0   8        0.50        1.26      5.09 o 
   4   0   8      373.45      369.64     11.35 o 
   5   0   8        2.26        0.15      6.42 o 
   6   0   8        0.96       -4.71      7.13 o 
  -7   1   8      315.84      323.26     10.99 o 
  -6   1   8      207.52      202.11      7.46 o 
  -5   1   8       30.60       35.37      4.67 o 
  -4   1   8     1307.96     1222.30     18.27 o 
  -3   1   8       51.61       48.56      3.36 o 
  -2   1   8       81.74       76.07      2.99 o 
  -1   1   8      518.90      499.64      7.62 o 
   0   1   8      914.64      881.35     11.52 o 
   1   1   8      691.75      660.59      8.29 o 
   2   1   8       53.88       54.86      2.72 o 
   3   1   8      436.99      443.82      7.85 o 
   4   1   8        0.18        1.66      3.20 o 
   5   1   8       92.70       95.72      5.35 o 
   6   1   8        2.34        0.46      5.27 o 
  -7   2   8        9.93        8.05      5.16 o 
  -6   2   8        8.44        9.14      6.51 o 
  -5   2   8     1205.79     1262.66     23.61 o 
  -4   2   8       72.37       70.52      5.28 o 
  -3   2   8     1384.70     1308.67     17.93 o 
  -2   2   8       10.48       12.76      2.45 o 
  -1   2   8      968.26      917.31     12.06 o 
   0   2   8      602.03      562.26      8.27 o 
   1   2   8      418.05      399.76      7.57 o 
   2   2   8       32.04       33.44      2.49 o 
   3   2   8       23.04       20.16      3.21 o 
   4   2   8      627.07      623.21     13.70 o 
   5   2   8       19.93       13.59      3.89 o 
   6   2   8       70.39       73.72      6.43 o 
  -7   3   8      162.25      177.89      7.77 o 
  -6   3   8       12.01       10.39      6.47 o 
  -5   3   8      127.66      143.53      7.07 o 
  -4   3   8     1266.46     1190.85     22.29 o 
  -3   3   8       22.11       16.73      4.20 o 
  -2   3   8       28.23       25.43      2.67 o 
  -1   3   8      493.92      488.92      8.15 o 
   0   3   8      917.70      880.92     12.38 o 
   1   3   8       58.85       57.15      3.90 o 
   2   3   8        2.28        2.50      2.49 o 
   3   3   8     1127.38     1137.32     15.60 o 
   4   3   8       34.07       27.39      3.71 o 
   5   3   8       78.13       77.47      5.43 o 
   6   3   8        0.38       -4.73      4.73 o 
  -7   4   8        9.18       11.90      7.23 o 
  -6   4   8       35.98       19.23      6.98 o 
  -5   4   8      776.84      828.50     17.63 o 
  -4   4   8       88.25       86.40      6.01 o 
  -3   4   8      454.43      444.24     11.18 o 
  -2   4   8       24.84       28.81      3.46 o 
  -1   4   8      973.81      940.69     17.59 o 
   0   4   8      549.33      530.13      9.27 o 
   1   4   8      192.00      186.30      5.29 o 
   2   4   8       44.09       42.01      3.13 o 
   3   4   8       67.91       62.08      3.97 o 
   4   4   8      758.36      759.15     19.50 o 
   5   4   8       40.06       31.73      4.59 o 
  -6   5   8       31.64       38.02      7.28 o 
  -5   5   8      314.83      325.30     10.88 o 
  -4   5   8     1159.74     1104.55     21.27 o 
  -3   5   8        1.13       -4.12      4.12 o 
  -2   5   8      110.11      111.85     11.35 o 
  -1   5   8      127.83      127.54      5.07 o 
   0   5   8      378.03      384.85     12.11 o 
   1   5   8        1.14       -1.79      3.08 o 
   2   5   8       38.30       35.55      4.25 o 
   3   5   8      345.11      342.43      8.31 o 
   4   5   8       25.81       22.48      3.92 o 
   5   5   8       55.80       48.11      5.53 o 
  -5   6   8      419.44      480.88     13.01 o 
  -4   6   8       34.15       38.55      6.14 o 
  -3   6   8       40.82       46.23      5.11 o 
  -2   6   8        1.28        4.22      4.25 o 
  -1   6   8      991.90      977.01     18.61 o 
   0   6   8      338.83      330.81     10.22 o 
   1   6   8      107.87      107.80      7.96 o 
   2   6   8        4.18        4.12      3.88 o 
   3   6   8       18.97       16.51      3.53 o 
   4   6   8      441.06      435.57     14.13 o 
  -4   7   8       46.45       47.98      7.55 o 
  -3   7   8      212.02      194.32      9.04 o 
  -2   7   8       12.16       14.40      5.24 o 
  -1   7   8      113.26      121.71      5.75 o 
   0   7   8      401.46      394.57      9.96 o 
   1   7   8      235.65      207.61      6.62 o 
   2   7   8       44.46       33.09      3.80 o 
   3   7   8      337.33      363.79      8.23 o 
  -3   8   8      112.37       95.22      7.27 o 
  -2   8   8        5.91        1.06      5.06 o 
  -1   8   8      496.16      474.63      9.93 o 
   0   8   8      326.21      324.39      7.89 o 
   1   8   8       30.02       36.15      4.47 o 
   2   8   8        9.01       11.44      5.86 o 
  -7   0   9      226.59      250.55     20.85 o 
  -6   0   9       52.55       43.32      9.28 o 
  -5   0   9        0.23       -7.21      7.21 o 
  -4   0   9      540.13      530.92     17.92 o 
  -3   0   9      177.93      175.66      7.00 o 
  -2   0   9       67.22       65.18      4.65 o 
  -1   0   9      143.43      132.81      5.54 o 
   0   0   9     2867.67     2773.51     45.15 o 
   1   0   9     1720.77     1691.13     28.91 o 
   2   0   9       77.37       79.28      5.05 o 
   3   0   9      112.86      105.37      6.74 o 
   4   0   9        1.77        2.38      5.08 o 
   5   0   9      153.96      180.25     10.84 o 
   6   0   9        0.26       -7.84      7.84 o 
  -7   1   9       19.35       26.66      9.55 o 
  -6   1   9       37.74       50.17      7.50 o 
  -5   1   9      379.17      363.90     11.14 o 
  -4   1   9      126.30      107.88     10.69 o 
  -3   1   9      888.40      930.23     22.20 o 
  -2   1   9       25.48       20.98      3.14 o 
  -1   1   9      633.19      630.45      9.40 o 
   0   1   9      800.31      776.28     10.82 o 
   1   1   9      392.30      381.04      7.23 o 
   2   1   9        3.22        2.89      2.62 o 
   3   1   9        4.77        2.33      3.37 o 
   4   1   9      541.80      556.14     11.47 o 
   5   1   9       32.73       31.87      5.01 o 
  -7   2   9      318.75      352.37     14.54 o 
  -6   2   9        0.59       -6.14      6.91 o 
  -5   2   9      324.23      297.25     11.96 o 
  -4   2   9     1895.54     1757.83     30.90 o 
  -3   2   9       29.55       32.52      4.20 o 
  -2   2   9       31.54       27.14      3.77 o 
  -1   2   9       64.96       71.07      4.28 o 
   0   2   9      727.73      727.60     11.04 o 
   1   2   9       79.23       83.06      3.74 o 
   2   2   9       81.56       82.18      4.15 o 
   3   2   9      168.77      177.51      6.96 o 
   4   2   9        0.37       -0.84      3.91 o 
   5   2   9      242.61      324.15     20.37 o 
  -6   3   9        7.60        8.88      6.85 o 
  -5   3   9      389.10      382.38     13.59 o 
  -4   3   9      190.31      184.03      7.89 o 
  -3   3   9      461.25      499.28     12.32 o 
  -2   3   9       96.94      104.20      4.97 o 
  -1   3   9      455.64      438.29      9.44 o 
   0   3   9      459.36      443.84      9.45 o 
   1   3   9      176.57      169.16      5.69 o 
   2   3   9       62.22       58.34      3.85 o 
   3   3   9       86.65       69.91      4.36 o 
   4   3   9      508.75      524.66     11.89 o 
   5   3   9       51.49       58.09      5.43 o 
  -6   4   9       36.06       39.41      7.60 o 
  -5   4   9      148.22      143.46      9.19 o 
  -4   4   9      776.38      781.98     16.92 o 
  -3   4   9       59.01       61.99      8.05 o 
  -2   4   9       55.45       59.28      5.33 o 
  -1   4   9       54.03       59.98      5.07 o 
   0   4   9      328.87      343.77      9.49 o 
   1   4   9      165.17      161.84      5.85 o 
   2   4   9        4.21       -1.75      3.74 o 
   3   4   9      206.66      207.28      6.99 o 
   4   4   9        1.42        2.25      4.32 o 
   5   4   9      136.62      181.98      7.27 o 
  -5   5   9      232.30      231.74      9.32 o 
  -4   5   9       22.70       15.00      8.08 o 
  -3   5   9      643.49      713.68     15.60 o 
  -2   5   9       33.34       36.80      5.00 o 
  -1   5   9      187.41      188.52      7.54 o 
   0   5   9      145.75      159.07      6.56 o 
   1   5   9      199.53      201.37      8.98 o 
   2   5   9        3.22        6.55      5.40 o 
   3   5   9       58.41       46.24      5.25 o 
   4   5   9      505.96      515.38     12.99 o 
  -5   6   9       16.51       19.13      5.79 o 
  -4   6   9      278.89      287.39     10.33 o 
  -3   6   9       14.99       15.37      5.98 o 
  -2   6   9       65.31       68.69      6.63 o 
  -1   6   9       15.84       26.53      5.76 o 
   0   6   9      378.71      402.45     20.87 o 
   1   6   9      149.14      161.16      8.04 o 
   2   6   9        5.27        7.52      5.58 o 
   3   6   9      121.55      130.99      8.79 o 
  -3   7   9      143.25      153.58      8.70 o 
  -2   7   9       27.47       18.21      6.02 o 
  -1   7   9      424.56      429.00     13.15 o 
   0   7   9      307.06      294.82     11.25 o 
   1   7   9       57.34       56.84      6.43 o 
   2   7   9       13.65        5.49      3.99 o 
  -6   0  10      276.22      269.75     21.54 o 
  -5   0  10      149.84      147.32     11.60 o 
  -4   0  10       29.67       35.62      8.14 o 
  -3   0  10      707.97      703.06     21.77 o 
  -2   0  10        2.50       -0.09      6.22 o 
  -1   0  10      386.90      376.91     11.81 o 
   0   0  10      206.54      206.82      9.15 o 
   1   0  10      201.34      208.65     12.91 o 
   2   0  10        0.80       -2.82      4.15 o 
   3   0  10        0.39       -4.72      5.18 o 
   4   0  10      178.49      189.03     11.01 o 
   5   0  10        3.03       14.76      8.13 o 
  -6   1  10       23.54       24.33      8.26 o 
  -5   1  10       39.05       24.53      7.78 o 
  -4   1  10      746.97      760.90     16.58 o 
  -3   1  10       48.08       55.08      5.66 o 
  -2   1  10      244.40      234.09      9.19 o 
  -1   1  10       40.50       39.64      4.32 o 
   0   1  10     1040.97     1056.06     17.62 o 
   1   1  10      153.58      160.06      5.86 o 
   2   1  10      151.33      151.73      5.42 o 
   3   1  10       15.42       13.93      3.83 o 
   4   1  10       16.17       15.38      4.84 o 
   5   1  10      248.61      263.79      8.93 o 
  -6   2  10      105.73      110.03      9.72 o 
  -5   2  10        4.63       -5.33      6.80 o 
  -4   2  10      154.77      142.30      8.89 o 
  -3   2  10      509.79      479.98     12.52 o 
  -2   2  10       62.93       61.81      4.88 o 
  -1   2  10       16.04       14.29      4.39 o 
   0   2  10      195.35      207.43      7.00 o 
   1   2  10      309.52      318.62      9.40 o 
   2   2  10       47.02       35.30      4.49 o 
   3   2  10        8.09        5.09      3.80 o 
   4   2  10      473.26      535.23     11.78 o 
  -6   3  10       69.17       57.65      8.43 o 
  -5   3  10       47.83       30.14      7.69 o 
  -4   3  10      532.28      598.01     16.94 o 
  -3   3  10       27.41       35.29      5.68 o 
  -2   3  10      288.60      279.57      9.70 o 
  -1   3  10       19.81       22.43      4.87 o 
   0   3  10      443.05      433.02     10.00 o 
   1   3  10      517.82      507.64     17.18 o 
   2   3  10       24.61       26.98      4.38 o 
   3   3  10       18.32       17.03      4.12 o 
   4   3  10       25.95       34.60      5.20 o 
  -5   4  10       37.33       28.30      8.35 o 
  -4   4  10       43.10       52.57      6.31 o 
  -3   4  10      496.94      480.35     12.91 o 
  -2   4  10       17.61       23.24      6.84 o 
  -1   4  10       37.92       36.34      5.07 o 
   0   4  10      201.10      191.44      8.41 o 
   1   4  10      314.84      353.80     10.19 o 
   2   4  10      127.53      114.41      7.62 o 
   3   4  10       23.67       28.57      5.32 o 
   4   4  10      194.28      211.01      9.23 o 
  -4   5  10      507.09      531.13     21.53 o 
  -3   5  10       75.18       77.85     12.95 o 
  -2   5  10      142.03      152.63      7.51 o 
  -1   5  10       71.52       77.51      6.28 o 
   0   5  10      172.63      194.12      9.35 o 
   1   5  10      144.00      165.07     10.22 o 
   2   5  10       15.36       19.98      6.26 o 
   3   5  10        6.53        6.38      6.26 o 
  -3   6  10      521.06      544.21     18.73 o 
  -2   6  10        1.23       -2.02      5.77 o 
  -1   6  10       26.14       26.44      6.33 o 
   0   6  10       64.69       69.67      8.87 o 
   1   6  10      129.37      139.04      8.42 o 
   2   6  10       72.80       67.48      7.33 o 
  -5   0  11       19.16       26.15     13.61 o 
  -4   0  11      336.44      354.75     16.89 o 
  -3   0  11       22.82       17.90      8.46 o 
  -2   0  11     1086.86     1118.89     43.63 o 
  -1   0  11      238.77      249.43     12.98 o 
   0   0  11      218.61      244.87     12.48 o 
   1   0  11      116.32      120.97      9.31 o 
   2   0  11      144.98      160.70     18.47 o 
   3   0  11        1.80       -4.75      7.19 o 
   4   0  11        6.01        9.49      9.92 o 
  -5   1  11        2.10       -6.71      7.35 o 
  -4   1  11       44.50       41.95      7.73 o 
  -3   1  11      651.66      697.55     15.82 o 
  -2   1  11        6.51        4.71      5.36 o 
  -1   1  11       27.29       20.60      5.11 o 
   0   1  11      100.61      105.27      6.45 o 
   1   1  11      138.95      139.53      6.14 o 
   2   1  11       92.94       81.71      5.51 o 
   3   1  11        0.27       -2.09      4.59 o 
   4   1  11       96.52       85.54      6.97 o 
  -5   2  11        0.67       -9.01      9.01 o 
  -4   2  11      327.51      299.61     12.91 o 
  -3   2  11       54.48       51.00      7.53 o 
  -2   2  11      332.45      332.76     12.44 o 
  -1   2  11       29.95       32.30      6.56 o 
   0   2  11      168.55      179.88      7.05 o 
   1   2  11      180.29      184.43      6.81 o 
   2   2  11       62.02       69.67      5.46 o 
   3   2  11       15.57       16.75      4.38 o 
  -5   3  11        0.96       -0.30      7.66 o 
  -4   3  11       11.74       -8.34     10.74 o 
  -3   3  11      430.63      436.27     14.78 o 
  -2   3  11       29.34       26.49      5.68 o 
  -1   3  11        0.60       -4.49      4.84 o 
   0   3  11        6.29        4.77      4.85 o 
   1   3  11      409.58      433.21     10.50 o 
   2   3  11      104.52      105.84      6.13 o 
   3   3  11        2.01       10.64      4.96 o 
  -4   4  11      184.44      184.07     11.81 o 
  -3   4  11       34.66       33.49      6.34 o 
  -2   4  11      126.50      131.25      7.55 o 
  -1   4  11        4.91       -0.33      5.17 o 
   0   4  11      335.56      344.28     10.75 o 
   1   4  11      221.05      218.61     14.96 o 
   2   4  11       65.97       69.28      7.29 o 
  -3   5  11      241.73      264.30     10.59 o 
  -2   5  11       56.61       56.04      6.56 o 
  -1   5  11       19.35       13.17      6.43 o 
   0   5  11       20.13       18.15      6.72 o 
   1   5  11      247.90      249.45     11.47 o 
  -4   0  12       81.67       67.09     15.12 o 
  -3   0  12      735.16      750.94     24.66 o 
  -2   0  12       31.33       22.45      9.08 o 
  -1   0  12       47.45       64.23     11.01 o 
   0   0  12       72.56      102.47     14.61 o 
   1   0  12      169.09      172.54     11.27 o 
   2   0  12       60.70       66.97      9.53 o 
  -4   1  12       72.91       74.76      9.27 o 
  -3   1  12      149.63      148.67     11.68 o 
  -2   1  12      550.22      587.52     14.90 o 
  -1   1  12       28.65       21.94      5.83 o 
   0   1  12       12.17       11.31      5.59 o 
   1   1  12       67.80       88.58      6.78 o 
   2   1  12      114.48      139.88      8.45 o 
  -4   2  12        5.26       -0.66      8.30 o 
  -3   2  12      245.34      264.92     12.27 o 
  -2   2  12       29.22       26.44      7.61 o 
  -1   2  12       88.49       81.91      8.04 o 
   0   2  12        3.16        5.89      5.46 o 
   1   2  12      237.19      256.22      9.67 o 
   2   2  12      216.95      262.90     10.00 o 
  -3   3  12       20.40       20.83      7.92 o 
  -2   3  12      230.54      232.89     11.28 o 
  -1   3  12        8.67       -5.00      6.55 o 
   0   3  12       69.62       72.45      9.46 o 
   1   3  12       85.31       95.75      7.13 o 
  -2   4  12        6.44        8.40      7.61 o 
  -1   4  12      103.04      100.48      7.44 o 
   0   4  12       11.89       11.05      6.61 o 
                                                 
